# Supplementary material for: Physician preference for receiving machine learning predictive results: A cross-sectional multicentric study
Source: PLoS One. 2022 Dec 14;17(12):e0278397. doi: 10.1371/journal.pone.0278397 (PMC9749966; doi:10.1371/journal.pone.0278397)
Supplement: S3 Table — A. Difference in the proportions of the Likert Scale options by Brazil region for the first five questions. B. Difference in the proportions of the Likert Scale by Brazil region for the last five questions. (ZIP) [file pone.0278397.s003.zip]

Archive with 2 entries (2 files):
- S3A_Table.docx
- S3B_Table.docx
