# Supplementary material for: Physician preference for receiving machine learning predictive results: A cross-sectional multicentric study
Source: PLoS One. 2022 Dec 14;17(12):e0278397. doi: 10.1371/journal.pone.0278397 (PMC9749966; doi:10.1371/journal.pone.0278397)
Supplement: S1 Dataset — (XLSX) [file pone.0278397.s021.xlsx]

## Sheet: Respostas RandomIA
1. Eu utilizaria o aplicativo com frequência.	2. Eu considerei o aplicativo muito complexo.	3. Eu considerei o aplicativo fácil de usar.	4. Eu precisaria de ajuda de uma pessoa com conhecimentos técnicos para utilizar o aplicativo.	5. Eu considerei que as várias funções do aplicativo estão bem integradas.	6. Eu considerei que tem muita inconsistência no aplicativo.	7. Eu acredito que os usuários aprenderão a utilizar o aplicativo rapidamente.	8. Eu considerei o aplicativo ruim de usar.	9. Eu me senti confiante em usar o aplicativo.	10. Eu precisei aprender muito sobre o aplicativo antes de utilizá-lo.	11. Alteraria minha conduta médica baseado nos resultados fornecidos pelo RandomIA após sua versão final e validada. Ex: intubar ou não, internar ou não, iniciar cuidados intensivos já precocemente, etc.	12. Como considera o uso do aplicativo para o atendimento?	13. Qual a sua confiança nas informações de predição disponíveis no aplicativo?	14. Os resultados de predição do aplicativo foram contrários às impressões diagnósticas e/ou prognósticas em sua prática clínica diária?	15. Considera necessário o número de informações/variáveis do paciente atualmente disponíveis no aplicativo?	Se sua resposta da pergunta 15 foi "Faltam informações/variáveis importantes", quais seriam?	16. Considera suficiente a quantidade de desfechos de prognóstico (morte, internação em uti e intubação) atualmente disponíveis no aplicativo?	Em caso de resposta "Não" na pergunta 16, por favor adicione os desfechos:	17. Prefere as visualizações/opções iguais ou diferentes para os desfechos de diagnóstico e para os desfechos de prognósticos?	17.1 Se respondeu "Iguais" na pergunta 17, qual é a sua ordem de preferência? [Opção A]	17.1 Se respondeu "Iguais" na pergunta 17, qual é a sua ordem de preferência? [Opção B]	17.1 Se respondeu "Iguais" na pergunta 17, qual é a sua ordem de preferência? [Opção C]	17.2 Se sua resposta foi "Iguais" na pergunta 17, selecione todas as opções que justifiquem a resposta acima (17.1).	17.3 Se respondeu "Diferentes" na pergunta 17, qual é a sua ordem de preferência para desfecho DIAGNÓSTICO? [Opção A]	17.3 Se respondeu "Diferentes" na pergunta 17, qual é a sua ordem de preferência para desfecho DIAGNÓSTICO? [Opção B]	17.3 Se respondeu "Diferentes" na pergunta 17, qual é a sua ordem de preferência para desfecho DIAGNÓSTICO? [Opção C]	17.4 Se respondeu "Diferentes" na pergunta 17, qual é a sua ordem de preferência para desfechos PROGNÓSTICOS? [Opção A]	17.4 Se respondeu "Diferentes" na pergunta 17, qual é a sua ordem de preferência para desfechos PROGNÓSTICOS? [Opção B]	17.4 Se respondeu "Diferentes" na pergunta 17, qual é a sua ordem de preferência para desfechos PROGNÓSTICOS? [Opção C]	18. A explicação das opções foi suficiente para compreensão dos resultados dos desfechos/predição?	19. Recomendaria este aplicativo de predição diagnóstica/prognóstica para uso como suporte à decisão clínica?	Se respondeu “Não” na pergunta 19, por favor informe o porquê.	20. Esse é um campo de resposta aberta: Teria algum comentário sobre o aplicativo RandomIA no geral ou sugestões de melhorias?	Ano de nascimento	Sexo	Especialidade	Regiao
3	1	5	1	4	2	5	1	3	1	2	Fácil de usar e rápido para obter a resposta	2	Não houve divergência	Faltam informações/variáveis importantes	Marcadores inflamatórios	Sim		Iguais	Preferência 3	Preferência 2	Preferência 1	As cores me auxiliam na interpretação dos resultados, Prefiro visualizações mais elaboradas	Preferência 3	Preferência 2	Preferência 1	Preferência 3	Preferência 2	Preferência 1	Sim, compreendi totalmente a legenda/interpretação	Sim			1995	Feminino	Generalista	Norte
1	2	3	1	5	1	5	1	2	1	1	Fácil de usar e rápido para obter a resposta	2	Divergência com a impressão prognóstica	Faltam informações/variáveis importantes	Saturação	Sim		Iguais			Preferência 1	A forma de apresentação é mais simples e intuitivo							Sim, compreendi totalmente a legenda/interpretação	Não	Não acredito que mudaria conduta ou prognóstico na prática		1994	Masculino	Especialidade Clínica	Centro Oeste
5	1	5	1	5	1	5	1	5	1	5	Fácil de usar e rápido para obter a resposta	5	Não houve divergência	Adequado		Sim		Diferentes					Preferência 3	Preferência 2	Preferência 1	Preferência 3	Preferência 2	Preferência 1	Sim, compreendi totalmente a legenda/interpretação	Sim			1987	Masculino	Especialidade Clínica	Sudeste
4	1	5	1	5	1	5	1	5	1	4	Fácil de usar e rápido para obter a resposta	5	Não houve divergência	Adequado		Sim		Iguais	Preferência 3	Preferência 2	Preferência 1	A forma de apresentação é visualmente mais fácil de compreender							Sim, compreendi totalmente a legenda/interpretação	Sim		Não	1956	Feminino	Especialidade Clínica	Sudeste
4	2	4	1	4	1	5	2	4	1	4	Difícil de usar e rápido para obter a resposta	4	Divergência com a impressão diagnóstica	Adequado		Sim		Iguais	Preferência 3	Preferência 2	Preferência 1	A forma de apresentação é mais simples e intuitivo, A forma de apresentação é visualmente mais fácil de compreender, As legendas são mais explicativas, As cores me auxiliam na interpretação dos resultados, Prefiro visualizações mais elaboradas							Sim, compreendi totalmente a legenda/interpretação	Sim		O formulário já vem com alguns dados preenchidos, corre-se o risco de não serem atualizados. No celular a visualização da próxima questão é ruim, aparece questão por questão, e a mensagem "fazer predição" pode ser acionada por engano, antes de finalizar o preenchimento. O N de eritrocitos poderia estar em milhoes/mm3 para evitar erros de digitação. A partir dos eritrocitos e hemoglobina os cálcul…	1965	Feminino	Especialidade Clínica	Centro Oeste
5	3	5	1	5	1	5	1	5	1	2	Fácil de usar e rápido para obter a resposta	5	Não houve divergência	Adequado		Sim		Iguais	Preferência 3	Preferência 2	Preferência 1	A forma de apresentação é mais simples e intuitivo, A forma de apresentação é visualmente mais fácil de compreender, As legendas são mais explicativas, As cores me auxiliam na interpretação dos resultados, Prefiro visualizações mais elaboradas							Sim, compreendi totalmente a legenda/interpretação	Sim			1966	Masculino	Generalista	Sudeste
5	1	5	1	5	1	5	1	5	1	4	Fácil de usar e rápido para obter a resposta	4	Não houve divergência	Adequado		Sim		Iguais	Preferência 3	Preferência 1	Preferência 3	As legendas são mais explicativas							Sim, compreendi totalmente a legenda/interpretação	Sim			1994	Feminino	Generalista	Sudeste
4	1	5	1	5	2	5	1	5	1	3	Fácil de usar e rápido para obter a resposta	4	Não houve divergência	Adequado		Sim		Diferentes							Preferência 1			Preferência 1	Sim, compreendi totalmente a legenda/interpretação	Sim			1995	Masculino	Generalista	Centro Oeste
5	2	5	1	5	1	5	2	5	1	5	Fácil de usar e rápido para obter a resposta	5	Não houve divergência	Adequado		Sim		Iguais	Preferência 3	Preferência 3	Preferência 3	A forma de apresentação é mais simples e intuitivo							Sim, compreendi totalmente a legenda/interpretação	Sim			1986	Feminino	Generalista	Norte
3	3	5	1	3	3	4	2	3	2	1	Fácil de usar e rápido para obter a resposta	2	Divergência com a impressão prognóstica	Adequado		Sim		Diferentes				As cores me auxiliam na interpretação dos resultados							Entendi parcialmente, não entendi algumas interpretações	Sim			1989	Feminino	Especialidade Clínica	Norte
2	2	4	1	4	2	5	1	5	1	2	Fácil de usar e lento para obter a resposta	1	Divergência com ambos	Excessivo		Sim		Iguais	Preferência 3	Preferência 2	Preferência 1	A forma de apresentação é visualmente mais fácil de compreender							Sim, compreendi totalmente a legenda/interpretação	Sim			1989	Feminino	Especialidade Clínica	Sudeste
3	1	5	1	4	1	5	1	5	1	2	Fácil de usar e rápido para obter a resposta	3	Não houve divergência	Excessivo		Sim		Iguais	Preferência 3	Preferência 2	Preferência 1	A forma de apresentação é visualmente mais fácil de compreender, As cores me auxiliam na interpretação dos resultados							Sim, compreendi totalmente a legenda/interpretação	Sim			1962	Feminino	Especialidade Clínica	Nordeste
4	2	2	2	3	3	3	2	3	1	3	Difícil de usar e rápido para obter a resposta	3	Divergência com a impressão diagnóstica	Faltam informações/variáveis importantes	ddímero, ldh, cpk, ast/alt	Sim		Diferentes					Preferência 3	Preferência 2	Preferência 1	Preferência 3	Preferência 2	Preferência 1	Sim, compreendi totalmente a legenda/interpretação	Não	Acredito que faltam informações, apesar de achar que o aplicativo tem grande potencial.	Gostaria de ter oportunidade de inserir mais opções, mas o número de pacientes está reduzido.	1970	Feminino	Especialidade Clínica	Centro Oeste
2	2	5	3	4	3	4	2	4	2	1	Fácil de usar e rápido para obter a resposta	3	Não houve divergência	Excessivo		Sim		Iguais	Preferência 3	Preferência 2	Preferência 1	A forma de apresentação é visualmente mais fácil de compreender							Sim, compreendi totalmente a legenda/interpretação	Não	Não acho necessário o app		1988	Feminino	Especialidade Clínica	Sudeste
1	1	5	1	3	5	5	1	1	1	1	Fácil de usar e rápido para obter a resposta	1	Divergência com a impressão diagnóstica	Faltam informações/variáveis importantes	honestamente nao entendo qual a informacao relevante fornecida	Sim		Iguais	Preferência 3	Preferência 2	Preferência 1	A forma de apresentação é mais simples e intuitivo, A forma de apresentação é visualmente mais fácil de compreender, As cores me auxiliam na interpretação dos resultados							Sim, compreendi totalmente a legenda/interpretação	Não	nao enxergo valor nos dados fornecidos		1968	Masculino	Especialidade Clínica	Sudeste
4	2	5	1	5	2	5	1	4	3	3	Fácil de usar e rápido para obter a resposta	4	Não houve divergência	Adequado		Sim		Iguais	Preferência 1	Preferência 2	Preferência 3	A forma de apresentação é mais simples e intuitivo, A forma de apresentação é visualmente mais fácil de compreender, As legendas são mais explicativas, As cores me auxiliam na interpretação dos resultados							Sim, compreendi totalmente a legenda/interpretação	Sim			1980	Feminino	Especialidade Clínica	Sudeste
4	2	5	2	5	1	4	1	5	1	3	Fácil de usar e rápido para obter a resposta	2	Divergência com a impressão prognóstica	Faltam informações/variáveis importantes	GASOMETRIA	Sim		Diferentes							Preferência 3			Preferência 3	Sim, compreendi totalmente a legenda/interpretação	Sim			1993	Masculino	Generalista	Centro Oeste
5	3	2	1	4	2	5	3	5	1	3	Fácil de usar e rápido para obter a resposta	4	Não houve divergência	Faltam informações/variáveis importantes	IMC; LDH; comorbidades (especialmente imunossupressão)	Sim		Iguais	Preferência 3	Preferência 2	Preferência 1	As cores me auxiliam na interpretação dos resultados, Prefiro visualizações mais elaboradas							Sim, compreendi totalmente a legenda/interpretação	Sim			1980	Masculino	Especialidade Clínica	Sul
2	4	2	1	2	3	2	4	1	1	1	Difícil de usar e rápido para obter a resposta	1	Divergência com ambos	Faltam informações/variáveis importantes	Valor de Gasometria - Esforço respiratório - Comorbidades	Sim		Iguais	Preferência 2	Preferência 1	Preferência 3	A forma de apresentação é mais simples e intuitivo, A forma de apresentação é visualmente mais fácil de compreender, As legendas são mais explicativas, As cores me auxiliam na interpretação dos resultados							Sim, compreendi totalmente a legenda/interpretação	Não	Faltam fatores importantes e houve muita discordância com o desfecho real	VCM com erro, não passa acima de 99,9	1983	Masculino	Generalista	Centro Oeste
5	1	5	1	5	1	5	1	5	1	4	Fácil de usar e rápido para obter a resposta	5	Não houve divergência	Adequado		Sim		Iguais		Preferência 1		A forma de apresentação é mais simples e intuitivo, As legendas são mais explicativas							Sim, compreendi totalmente a legenda/interpretação	Sim			1976	Feminino	Especialidade Clínica	Sudeste
4	1	5	1	4	1	5	2	5	1	2	Fácil de usar e rápido para obter a resposta	3	Divergência com a impressão prognóstica	Adequado		Sim		Diferentes				A forma de apresentação é mais simples e intuitivo, A forma de apresentação é visualmente mais fácil de compreender, As legendas são mais explicativas, As cores me auxiliam na interpretação dos resultados							Sim, compreendi totalmente a legenda/interpretação	Sim			1992	Feminino	Especialidade Clínica	Sudeste
4	1	4	1	4	1	5	1	3	1	3	Fácil de usar e rápido para obter a resposta	3	Divergência com a impressão diagnóstica	Faltam informações/variáveis importantes	gasometria, pO2	Sim		Diferentes					Preferência 3	Preferência 1	Preferência 2	Preferência 3	Preferência 1	Preferência 2	Sim, compreendi totalmente a legenda/interpretação	Não	Porque considero importante a clínica, mas auxilia em pensar no desfecho pro paciente	Agora que estamos com status vacinal avançado, acho importante considerar os dados em pacientes vacinados x não vacinados.	1989	Feminino	Especialidade Clínica	Sul
2	3	2	5	5	3	5	5	4	1	1	Difícil de usar e lento para obter a resposta	1	Divergência com a impressão prognóstica	Excessivo		Sim		Iguais	Preferência 2	Preferência 2	Preferência 2	A forma de apresentação é visualmente mais fácil de compreender	Preferência 2	Preferência 2	Preferência 2	Preferência 2	Preferência 2	Preferência 2	Entendi parcialmente, não entendi algumas interpretações	Não	Questionário muito longo	Questionário muito lindo	1986	Masculino	Especialidade Clínica	Sul
2	1	5	1	3	4	5	2	2	1	2	Fácil de usar e rápido para obter a resposta	1	Divergência com a impressão prognóstica	Faltam informações/variáveis importantes	Percentual de comprometimento pulmonar no exame de imagem	Sim		Iguais	Preferência 3	Preferência 2	Preferência 1	As cores me auxiliam na interpretação dos resultados	Preferência 3	Preferência 2	Preferência 1	Preferência 3	Preferência 2	Preferência 1	Sim, compreendi totalmente a legenda/interpretação	Não	Pois ainda é necessário aprimorar o aplicativo com a variável de comprometimento pulmonar	Inclusão de: percentual de comprimento pulmonar em exame de imagem, saturação	1978	Masculino	Especialidade Clínica	Sudeste
4	1	5	1	5	1	5	1	5	1	3	Fácil de usar e rápido para obter a resposta	4	Não houve divergência	Adequado		Sim		Iguais		Preferência 1				Preferência 1		Preferência 2	Preferência 1	Preferência 3	Sim, compreendi totalmente a legenda/interpretação	Sim			1997	Feminino	Especialidade Clínica	Sudeste
4	2	3	2	4	2	4	3	2	2	3	Fácil de usar e rápido para obter a resposta	3	Divergência com a impressão prognóstica	Adequado		Sim		Iguais	Preferência 3	Preferência 2	Preferência 1	A forma de apresentação é visualmente mais fácil de compreender							Sim, compreendi totalmente a legenda/interpretação	Sim			1993	Masculino	Generalista	Centro Oeste
4	2	5	1	4	3	5	1	3	1	3	Fácil de usar e rápido para obter a resposta	2	Divergência com a impressão prognóstica	Faltam informações/variáveis importantes	Comorbidades prévias; oximetria e outros dados vitais; presença ou não de esforço respiratório; escala de glasgow; vacinação prévia ou não	Sim		Iguais	Preferência 3	Preferência 2	Preferência 1	A forma de apresentação é visualmente mais fácil de compreender, As legendas são mais explicativas, As cores me auxiliam na interpretação dos resultados, Prefiro visualizações mais elaboradas							Sim, compreendi totalmente a legenda/interpretação	Não	Não nesse momento, porque acredito que são poucas variáveis consideradas para o desfecho. Sabemos que as comorbidades prévias, os dados vitais e a HP da vacinação, por exemplo, mudam bastante o prognóstico. Logo, pegando dois pacientes com mesma idade e resultado de exames laboratoriais, mais que com diferenças nessas variáveis, havera mudança significativa no prognóstico.	Excelente sugestão de aplicativo, com ótima finalidade, muito útil em situações de extrema complexidade e de subjetividade na escolha clínica. Porém ainda faltam muitas variáveis a serem consideradas.	1993	Masculino	Generalista	Sudeste
4	2	4	1	2	3	4	2	5	1	3	Fácil de usar e rápido para obter a resposta	3	Divergência com ambos	Faltam informações/variáveis importantes	Relacionar os sintomas associados ao quadro, comorbidades, tempo de quadro, situação vacinal, contato com caso confirmado	Sim		Iguais	Preferência 2	Preferência 1	Preferência 3	As cores me auxiliam na interpretação dos resultados							Entendi parcialmente, não entendi algumas interpretações	Sim		Não consegui fazer nenhum paciente ter alta probabilidade de ter covid. Poderia ser interessante ter uma opção de fazer a previsão em um paciente cujo resultado de teste positivo já tenha sido verificado. Possibilidade de voltar e revisar e editar os dados do paciente, ou ter possibilidade de ter alguns perfis favoritos para acelerar o preenchimento. Para atenção primária, a dispponibilização de …	1976	Masculino	Generalista	Sudeste
4	3	2	1	4	2	5	2	4	2	4	Fácil de usar e rápido para obter a resposta	4	Não houve divergência	Adequado		Sim		Diferentes					Preferência 2			Preferência 1			Sim, compreendi totalmente a legenda/interpretação	Sim			1990	Masculino	Generalista	Norte
5	2	5	1	5	1	5	1	5	1	4	Fácil de usar e rápido para obter a resposta	4	Não houve divergência	Adequado		Sim		Iguais	Preferência 3	Preferência 2	Preferência 1	A forma de apresentação é visualmente mais fácil de compreender, As cores me auxiliam na interpretação dos resultados							Sim, compreendi totalmente a legenda/interpretação	Sim			1977	Masculino	Especialidade Clínica	Sul
1	1	5	1	5	1	5	1	1	1	1	Fácil de usar e rápido para obter a resposta	1	Divergência com a impressão prognóstica	Excessivo		Sim		Iguais	Preferência 3	Preferência 1	Preferência 2	A forma de apresentação é mais simples e intuitivo							Sim, compreendi totalmente a legenda/interpretação	Não			1990	Masculino	Generalista	Nordeste
1	1	2	1	3	3	4	2	4	1	1	Difícil de usar e rápido para obter a resposta	2	Divergência com ambos	Excessivo		Sim		Diferentes	Preferência 2	Preferência 1	Preferência 3	A forma de apresentação é mais simples e intuitivo, A forma de apresentação é visualmente mais fácil de compreender, As cores me auxiliam na interpretação dos resultados	Preferência 2	Preferência 1	Preferência 3	Preferência 2	Preferência 1	Preferência 3	Sim, compreendi totalmente a legenda/interpretação	Não	Este modelo foi validade em algum estudo clínico que demostrou a sua utilidade (idealmente um ensaio clínico randomizado)? Foram feitas análises para garantir que ele não carregue nenhum tipo de viés que possa prejudicar o atendimento de coortes específicas de pessoas? Qual o plano para o acompanhamento da performance do modelo, qual a métrica utilizado para avaliar a necessidade de retreinamento…		1976	Masculino	Generalista	Sudeste
3	1	5	2	3	1	5	1	3	1	4	Fácil de usar e rápido para obter a resposta	2	Divergência com a impressão diagnóstica	Faltam informações/variáveis importantes	Função renal e hepática, coagulograma, alteração em exames de imagem, saturação periférica de oxigênio, uso de determinados medicamentos (ex: drogas vasoativas)	Não	hemodiálise, internação em unidade convencional	Diferentes					Preferência 3	Preferência 1	Preferência 2	Preferência 3	Preferência 1	Preferência 2	Sim, compreendi totalmente a legenda/interpretação	Não	ainda necessário maior refinamento das variáveis a serem analisadas	testagem mais ampla com opinião técnica de profissionais que atuam em UTIs ou UIs Covid para validação das variáveis fundamentais que devem ser inclusas no processo de análise da IA	1990	Masculino	Especialidade Clínica	Sudeste
5	1	5	2	5	4	5	1	4	2	4	Fácil de usar e rápido para obter a resposta	4	Divergência com a impressão diagnóstica	Faltam informações/variáveis importantes	Estabilidade hemodinâmica e comprometimento renal	Sim		Iguais	Preferência 3	Preferência 2	Preferência 1	A forma de apresentação é mais simples e intuitivo, A forma de apresentação é visualmente mais fácil de compreender, As legendas são mais explicativas, As cores me auxiliam na interpretação dos resultados							Entendi parcialmente, não entendi algumas interpretações	Sim		Poderia ter como editar os dados do paciente depois de salvo, pois precisei fazer isso e não consegui	1988	Feminino	Generalista	Centro Oeste
3	2	3	1	5	1	4	2	5	2	4	Difícil de usar e rápido para obter a resposta	3	Não houve divergência	Excessivo		Sim		Iguais	Preferência 2	Preferência 1	Preferência 3	A forma de apresentação é mais simples e intuitivo, A forma de apresentação é visualmente mais fácil de compreender, As cores me auxiliam na interpretação dos resultados							Sim, compreendi totalmente a legenda/interpretação	Sim			1992	Feminino	Generalista	Sul
3	2	5	2	4	4	3	3	2	4	3	Fácil de usar e rápido para obter a resposta	4	Divergência com a impressão diagnóstica	Adequado		Sim		Iguais	Preferência 2	Preferência 1	Preferência 3	A forma de apresentação é visualmente mais fácil de compreender, As legendas são mais explicativas	Preferência 1	Preferência 2	Preferência 1	Preferência 3	Preferência 1	Preferência 2	Entendi parcialmente, não entendi algumas interpretações	Sim		Acho que nem sempre podemos definir diagnostico, mas em relação a prognóstico foi bem aplicado.	1985	Feminino	Generalista	Norte
3	1	1	2	3	4	5	3	1	2	2	Fácil de usar e rápido para obter a resposta	2	Divergência com ambos	Faltam informações/variáveis importantes	Saturação, aspectos clinicos e menos laboratoriais	Sim		Diferentes					Preferência 3			Preferência 1			Sim, compreendi totalmente a legenda/interpretação	Não	Ainda faltam dados importantes e não predisse cirretamente		1981	Masculino	Especialidade Clínica	Sul
4	2	5	1	4	1	5	2	4	1	4	Fácil de usar e rápido para obter a resposta	2	Não houve divergência	Faltam informações/variáveis importantes	Comorbidades, tempo de contato com caso suspeito, sintomas atuais	Sim		Iguais	Preferência 1	Preferência 2	Preferência 3	A forma de apresentação é visualmente mais fácil de compreender, As cores me auxiliam na interpretação dos resultados							Sim, compreendi totalmente a legenda/interpretação	Sim			1995	Masculino	Especialidade Clínica	Sudeste
4	2	5	1	5	2	5	1	4	1	3	Fácil de usar e rápido para obter a resposta	3	Não houve divergência	Faltam informações/variáveis importantes	TEMPO DE INÍCIO DE SINTOMAS - RESULTADO DE TOMOGRAFIA DE TÓRAX	Sim		Iguais	Preferência 3	Preferência 2	Preferência 1	A forma de apresentação é mais simples e intuitivo, A forma de apresentação é visualmente mais fácil de compreender, As legendas são mais explicativas, As cores me auxiliam na interpretação dos resultados							Sim, compreendi totalmente a legenda/interpretação	Sim			1994	Masculino	Generalista	Norte
2	2	4	1	3	2	3	3	3	2	2	Fácil de usar e rápido para obter a resposta	2	Divergência com a impressão prognóstica	Faltam informações/variáveis importantes	Avaliação da função ventilatória	Sim		Iguais	Preferência 3	Preferência 2	Preferência 1	As cores me auxiliam na interpretação dos resultados							Sim, compreendi totalmente a legenda/interpretação	Não	Achei a idéia e a concepção do software muito interessante e parabenizo os idealizadores. Entretanto, a predição prognóstica em pacientes covid depende de inúmeras variáveis. Não conheço as referências bibliográficas utilizadas para criação do algoritmo. Além disso, me parece ter sido elaborado em um momento diferente do que vivemos na atualidade, onde outras variáveis acabaram entrando no cenári…		1977	Masculino	Especialidade Clínica	Sudeste
1	1	5	1	5	1	5	1	1	1	1	Fácil de usar e rápido para obter a resposta	1	Divergência com a impressão prognóstica	Faltam informações/variáveis importantes	História clínica e epidemiológica compatíveis	Sim		Diferentes					Preferência 3	Preferência 1	Preferência 2	Preferência 3	Preferência 1	Preferência 2	Sim, compreendi totalmente a legenda/interpretação	Não	Utiliza variáveis preditoras de baixa especificidade para o diagnóstico		1968	Feminino	Especialidade Clínica	Sudeste
4	3	4	5	5	5	4	4	5	4	5	Fácil de usar e lento para obter a resposta	4	Não houve divergência	Adequado		Sim		Iguais	Preferência 2	Preferência 2	Preferência 2	A forma de apresentação é visualmente mais fácil de compreender	Preferência 2	Preferência 2	Preferência 2	Preferência 2	Preferência 2	Preferência 2	Entendi parcialmente, não entendi algumas interpretações	Sim			1979	Masculino	Generalista	Sudeste
2	1	5	1	3	4	5	1	5	1	1	Fácil de usar e rápido para obter a resposta	2	Divergência com ambos	Faltam informações/variáveis importantes	No caso de covid acredito que seja muito relevante o dia de doença para estimar prognóstico	Sim		Iguais	Preferência 3	Preferência 2	Preferência 1	A forma de apresentação é visualmente mais fácil de compreender, Prefiro visualizações mais elaboradas	Preferência 3	Preferência 2	Preferência 1	Preferência 3	Preferência 2	Preferência 1	Sim, compreendi totalmente a legenda/interpretação	Sim			1992	Masculino	Especialidade Clínica	Sudeste
5	2	5	1	4	3	5	1	5	1	4	Fácil de usar e rápido para obter a resposta	4	Divergência com ambos	Adequado		Sim		Diferentes					Preferência 3	Preferência 1	Preferência 2	Preferência 3	Preferência 1	Preferência 2	Sim, compreendi totalmente a legenda/interpretação	Sim			1990	Masculino	Generalista	Sudeste
3	3	2	2	3	4	2	3	3	3	3	Fácil de usar e lento para obter a resposta	3	Divergência com a impressão prognóstica	Adequado		Sim		Diferentes							Preferência 2		Preferência 3		Entendi parcialmente, não entendi algumas interpretações	Sim		Que possui se mais orientaçoes quanto as vertendes clinicas do paciente. falta alguns dados	1982	Feminino	Generalista	Norte
1	5	2	5	2	5	2	4	2	4	1	Difícil de usar e rápido para obter a resposta	1	Divergência com ambos	Excessivo		Sim		Iguais	Preferência 3	Preferência 3	Preferência 3	A forma de apresentação é mais simples e intuitivo							Não entendi as legendas/interpretações	Não	Paciente taquipneico durante uma pandemia até que se prove o contrário é Covid. Prognósticos não muito plausíveis. Sugiro treinar IA retrospectivamente em prontuários reais		1983	Masculino	Especialidade Clínica	Sudeste
2	5	1	1	4	2	4	4	4	2	3	Difícil de usar e rápido para obter a resposta	4	Não houve divergência	Excessivo		Sim		Diferentes					Preferência 3	Preferência 2	Preferência 1	Preferência 3	Preferência 2	Preferência 1	Sim, compreendi totalmente a legenda/interpretação	Sim		O app precisaria ser mais pratico em seu acesso.	1994	Feminino	Especialidade Clínica	Sudeste
2	2	4	1	2	5	2	2	4	2	2	Fácil de usar e rápido para obter a resposta	3	Divergência com ambos	Adequado		Sim		Diferentes							Preferência 3		Preferência 3		Sim, compreendi totalmente a legenda/interpretação	Sim			1988	Feminino	Generalista	Centro Oeste
5	1	5	1	4	3	5	1	4	1	2	Fácil de usar e rápido para obter a resposta	1	Divergência com a impressão diagnóstica	Faltam informações/variáveis importantes	Sintomas	Não	Cura/alta	Iguais	Preferência 3	Preferência 1	Preferência 2	A forma de apresentação é mais simples e intuitivo, A forma de apresentação é visualmente mais fácil de compreender, As cores me auxiliam na interpretação dos resultados							Sim, compreendi totalmente a legenda/interpretação	Não	Nenhum paciente tem probabilidade Para covid! Não entendi o que o aplicativo considera como alto risco para a doença.		1986	Feminino	Generalista	Sudeste
3	2	5	1	3	2	5	1	1	1	1	Fácil de usar e rápido para obter a resposta	2	Divergência com a impressão prognóstica	Adequado		Sim		Diferentes					Preferência 1	Preferência 2	Preferência 1	Preferência 1	Preferência 2	Preferência 1	Sim, compreendi totalmente a legenda/interpretação	Não	Houve divergências importantes	Rápido e fácil de usar mas com divergências na prática clínica	1985	Masculino	Especialidade Clínica	Sudeste
4	3	3	1	5	1	4	1	5	1	2	Fácil de usar e lento para obter a resposta	4	Divergência com a impressão diagnóstica	Faltam informações/variáveis importantes	Saturação de chegada	Sim		Diferentes					Preferência 2	Preferência 1	Preferência 3	Preferência 2	Preferência 1	Preferência 3	Sim, compreendi totalmente a legenda/interpretação	Sim			1990	Feminino	Generalista	Sul
4	1	5	1	4	2	4	1	4	1	3	Fácil de usar e rápido para obter a resposta	3	Divergência com a impressão prognóstica	Adequado		Sim		Diferentes					Preferência 3	Preferência 2	Preferência 1	Preferência 3	Preferência 2	Preferência 1	Sim, compreendi totalmente a legenda/interpretação	Sim			1986	Masculino	Especialidade Clínica	Sudeste
3	2	5	1	4	1	4	1	4	1	1	Fácil de usar e lento para obter a resposta	2	Divergência com a impressão prognóstica	Adequado		Sim		Iguais	Preferência 2	Preferência 1	Preferência 2	A forma de apresentação é mais simples e intuitivo							Sim, compreendi totalmente a legenda/interpretação	Sim			1985	Masculino	Generalista	Sudeste
4	3	4	1	4	2	4	1	4	2	3	Fácil de usar e lento para obter a resposta	4	Não houve divergência	Faltam informações/variáveis importantes	LDH, D-dímero, Troponinas como parâmetros para complementar, mas não sendo requisitos.	Sim		Diferentes					Preferência 3	Preferência 1	Preferência 2	Preferência 3	Preferência 2	Preferência 1	Sim, compreendi totalmente a legenda/interpretação	Sim		Tive dificuldade de achar como editar a resposta ou os parâmetros que eventualmente tenha inserido de forma errada. Achei fácil de usar. Como disse, tentaria complementar o algoritmo com outros exames não obrigatórios como D-dímero, Troponinas, CPK, LDH de forma não obrigatória, mas seria difícil intergrar no algoritmo dessa forma.	1980	Masculino	Especialidade Clínica	Nordeste
5	1	5	1	3	3	5	1	5	1	4	Fácil de usar e rápido para obter a resposta	3	Não houve divergência	Faltam informações/variáveis importantes	Peso, saturação de O2, etc	Sim		Iguais	Preferência 3	Preferência 1	Preferência 2	A forma de apresentação é mais simples e intuitivo, A forma de apresentação é visualmente mais fácil de compreender, As legendas são mais explicativas, As cores me auxiliam na interpretação dos resultados							Sim, compreendi totalmente a legenda/interpretação	Sim			1976	Feminino	Generalista	Norte
4	1	5	1	4	1	5	1	5	2	2	Fácil de usar e rápido para obter a resposta	4	Não houve divergência	Faltam informações/variáveis importantes	Dia de sintomas, área de acometimento pulmonar (tomográfico)	Sim		Iguais	Preferência 3	Preferência 1	Preferência 2	A forma de apresentação é visualmente mais fácil de compreender, As cores me auxiliam na interpretação dos resultados							Entendi parcialmente, não entendi algumas interpretações	Sim		Gostei muito do aplicativo e da apresentação dos dados, no sentido de aplicabilidade clínica tem um papel muito interessante, mas pessoalmente ainda não consegui obter a confiança necessária nas predições - talvez por pouco uso, talvez por valorizar dados que o aplicativo ainda não contempla.	1976	Masculino	Especialidade Clínica	Sul
3	1	5	1	4	2	5	1	4	1	4	Fácil de usar e rápido para obter a resposta	4	Não houve divergência	Excessivo		Sim		Diferentes					Preferência 3	Preferência 1	Preferência 2	Preferência 3	Preferência 1	Preferência 2	Sim, compreendi totalmente a legenda/interpretação	Sim		Com relação as variáveis, avaliaria a necessidade em especial do uso da contagem diferencial dos leucócitos, por exemplo, basófilos... avaliar possibilidade de exclusão. Além disso, na variável PCR deixaria a unidade bem maior e até acrescentaria o valor de referência ao lado, pois muitos laboratórios usam unidades/ referências diferentes.	1985	Feminino	Especialidade Clínica	Nordeste
3	2	4	3	3	3	4	2	3	3	1	Fácil de usar e rápido para obter a resposta	1	Divergência com ambos	Adequado		Sim		Diferentes			Preferência 1		Preferência 1	Preferência 2	Preferência 3	Preferência 1	Preferência 2	Preferência 3	Entendi parcialmente, não entendi algumas interpretações	Não	Ainda não me parece confiável para uso clinico.		1973	Feminino	Especialidade Clínica	Sudeste
3	1	5	1	3	3	5	1	5	1	1	Fácil de usar e rápido para obter a resposta	2	Divergência com a impressão diagnóstica	Faltam informações/variáveis importantes	febre, tosse, anosmia, hiposmia, dessaturacao	Sim		Iguais	Preferência 3	Preferência 2	Preferência 1	A forma de apresentação é visualmente mais fácil de compreender, As cores me auxiliam na interpretação dos resultados							Sim, compreendi totalmente a legenda/interpretação	Sim		aplicativo simples e facil de usar. Entretanto, as principais variaveis preditoras para o diagnostico da covid nao foram contempladas.	1977	Feminino	Especialidade Clínica	Nordeste
5	1	5	1	5	4	2	2	4	1	4	Fácil de usar e rápido para obter a resposta	4	Não houve divergência	Excessivo		Sim		Diferentes					Preferência 3	Preferência 2	Preferência 1	Preferência 3	Preferência 2	Preferência 1	Sim, compreendi totalmente a legenda/interpretação	Sim			1990	Feminino	Generalista	Norte
3	2	4	1	4	2	5	2	3	1	4	Fácil de usar e rápido para obter a resposta	4	Não houve divergência	Adequado		Sim		Diferentes					Preferência 3	Preferência 2	Preferência 1	Preferência 3	Preferência 2	Preferência 1	Sim, compreendi totalmente a legenda/interpretação	Sim			1990	Feminino	Generalista	Sudeste
3	2	3	2	3	2	3	2	3	2	4	Fácil de usar e rápido para obter a resposta	3	Não houve divergência	Faltam informações/variáveis importantes	Não há dados de história/anamnese ou achados de exame físico	Não	Tempo de hospitalização	Diferentes							Preferência 3			Preferência 3	Entendi parcialmente, não entendi algumas interpretações	Sim			1994	Feminino	Generalista	Sudeste
2	5	4	1	5	4	5	2	3	1	5	Fácil de usar e rápido para obter a resposta	4	Divergência com a impressão diagnóstica	Excessivo		Sim		Iguais	Preferência 1	Preferência 2	Preferência 3	A forma de apresentação é visualmente mais fácil de compreender, As cores me auxiliam na interpretação dos resultados, Prefiro visualizações mais elaboradas	Preferência 1	Preferência 2	Preferência 3	Preferência 1	Preferência 2	Preferência 3	Entendi parcialmente, não entendi algumas interpretações	Sim			1994	Masculino	Especialidade Clínica	Centro Oeste
1	2	5	1	4	5	5	5	5	1	1	Fácil de usar e rápido para obter a resposta	1	Divergência com ambos	Faltam informações/variáveis importantes	Esforço ventilatório? Balanço hídrico? Morbidade tipo Ic? dpoc?	Sim		Iguais	Preferência 1			A forma de apresentação é mais simples e intuitivo							Sim, compreendi totalmente a legenda/interpretação	Não	Não foi precisa com reação a necessidade de intubação e errou o desfecho óbito	Teríamos que aprimorar, pois houve erro na estimativa de todos os doentes que avaliei	1980	Masculino	Especialidade Clínica	Sudeste
5	2	5	1	5	2	5	1	5	1	3	Fácil de usar e rápido para obter a resposta	5	Não houve divergência	Adequado		Sim		Diferentes				A forma de apresentação é mais simples e intuitivo, A forma de apresentação é visualmente mais fácil de compreender, As legendas são mais explicativas, As cores me auxiliam na interpretação dos resultados, Prefiro visualizações mais elaboradas	Preferência 3			Preferência 3			Sim, compreendi totalmente a legenda/interpretação	Sim		Parabéns aos desenvolvedores	1989	Masculino	Especialidade Clínica	Centro Oeste
4	1	5	1	5	1	5	1	4	1	3	Fácil de usar e rápido para obter a resposta	4	Não houve divergência	Adequado		Sim		Iguais	Preferência 3	Preferência 2	Preferência 1	A forma de apresentação é mais simples e intuitivo, A forma de apresentação é visualmente mais fácil de compreender, As cores me auxiliam na interpretação dos resultados							Sim, compreendi totalmente a legenda/interpretação	Sim			1979	Feminino	Especialidade Clínica	Sul
3	1	5	1	4	2	5	1	4	1	2	Fácil de usar e rápido para obter a resposta	2	Divergência com a impressão diagnóstica	Faltam informações/variáveis importantes	INICIO DOS SINTOMAS	Sim		Iguais	Preferência 3	Preferência 1	Preferência 2	A forma de apresentação é mais simples e intuitivo, As cores me auxiliam na interpretação dos resultados							Sim, compreendi totalmente a legenda/interpretação	Não	acho que precisa ter a divulgacao do estudo para poder ter a confianca dos dados.		1986	Feminino	Especialidade Clínica	Sudeste
5	2	4	2	3	3	5	1	3	3	4	Fácil de usar e rápido para obter a resposta	3	Divergência com a impressão prognóstica	Faltam informações/variáveis importantes	função renal	Sim		Iguais	Preferência 2	Preferência 3	Preferência 1	A forma de apresentação é visualmente mais fácil de compreender, As legendas são mais explicativas, As cores me auxiliam na interpretação dos resultados							Entendi parcialmente, não entendi algumas interpretações	Sim		Acho válido o complemento com a função renal para avaliação pronóstica	1993	Masculino	Generalista	Centro Oeste
3	1	5	1	3	4	5	2	4	1	3	Fácil de usar e rápido para obter a resposta	4	Divergência com ambos	Faltam informações/variáveis importantes	Saturação de Oxigênio Periférica (satO2%), ausculta pulmonar	Não	Internação/ Observação em enfermaria	Iguais	Preferência 2	Preferência 1	Preferência 3	A forma de apresentação é mais simples e intuitivo, A forma de apresentação é visualmente mais fácil de compreender, As cores me auxiliam na interpretação dos resultados							Sim, compreendi totalmente a legenda/interpretação	Sim		Sobre o aplicativo considerar a variável de SatO2% para predição do prognóstico e conduta.	1987	Masculino	Generalista	Sudeste
